# Supplementary material for: Biomathematical Description of Synthetic Peptide Libraries
Source: PLoS One. 2015 Jun 4;10(6):e0129200. doi: 10.1371/journal.pone.0129200 (PMC4456392; doi:10.1371/journal.pone.0129200)
Supplement: S5 Text — (TEX) [file pone.0129200.s005.tex]

{\bf Validation \hh{of results based on established software sources.}}
The intersecting properties of GLUE-IT and PeLiCa offer the possibility to directly compare values for peptide diversity and coverage for the following libraries: Peptide length: 6; Encoding schemes: NNN, NNB, NNK and NNS with variable library sizes; cysteines regarded as viable. Both PeLiCa and GLUE-IT offer identical values for libraries of sizes 10 million, 100 million and 1 billion as indicated in the \nameref{tbl:div} and \nameref{tbl:cov}.
