# Supplementary material for: Biomathematical Description of Synthetic Peptide Libraries
Source: PLoS One. 2015 Jun 4;10(6):e0129200. doi: 10.1371/journal.pone.0129200 (PMC4456392; doi:10.1371/journal.pone.0129200)
Supplement: S1 Table — (XLS) [file pone.0129200.s006.xls]

## Sheet: Sheet1
S1 Table. NNN-C Library Scheme.
aa class	amino acids	size s	# nucleotides c
A	S, L, R	3	6
B	A, G, P, T, V	5	4
C	I	1	3
D	D, E, F, H, K, N, Q, Y	8	2
E	M, W	2	1
Z	cysteine C, stop tags TAG, TGA, TAA
