# Supplementary material for: Biomathematical Description of Synthetic Peptide Libraries
Source: PLoS One. 2015 Jun 4;10(6):e0129200. doi: 10.1371/journal.pone.0129200 (PMC4456392; doi:10.1371/journal.pone.0129200)
Supplement: S2 Table — (XLS) [file pone.0129200.s007.xls]

## Sheet: Sheet1
S2 Table. NNB-C Library Scheme.
aa class	amino acids	size s	# nucleotides c
A	S	1	5
B	L, R	2	4
C	A, G, P, T, V	5	3
D	D, F, H, I, N, Y	6	2
E	E, K, M, Q, W	5	1
Z	cysteine C, stop tag TAG	2	1.5
