# Supplementary material for: Biomathematical Description of Synthetic Peptide Libraries
Source: PLoS One. 2015 Jun 4;10(6):e0129200. doi: 10.1371/journal.pone.0129200 (PMC4456392; doi:10.1371/journal.pone.0129200)
Supplement: S3 Table — (XLS) [file pone.0129200.s008.xls]

## Sheet: Sheet1
S3 Table. Observed library diversity compared to expected library diversity for different library sizes N under various library schemes.
N	k	NNN		NNK/S		NNB		20/20
		Exp.	Obs.	Exp.	Obs.	Exp.	Obs.	Exp.	Obs.
10000	7	7145.67	7144.12	8007.12	8004.38	8629.59	8624.94	9999.96	9999.93
	8	6810.81	6816.74	7756.99	7754.6	8449.92	8446.89	10000	10000
	9	6491.55	6492.26	7514.59	7507.55	8273.89	8274.9	10000	10000
	10	6187.26	6186.22	7279.76	7269.77	8101.51	8097.81	10000	10000
31622.8	7	22596	22593	25320.2	25315	27288.6	27289.3	31622.6	31621.7
	8	21537.8	21535	24529.9	24530.6	26721.1	26711.4	31623	31622
	9	20528.2	20534.8	23763.4	23777.3	26164.5	26161.3	31623	31622
	10	19566	19568.8	23020.8	23014.4	25619.4	25617.9	31623	31622
100000	7	71447.5	71412.2	80061.7	80054.2	86285.3	86278.8	99996.1	99996.2
	8	68107.5	68090.6	77569.4	77575.8	84498.6	84502.3	99999.8	99999.8
	9	64915.5	64897.1	75145.9	75151.6	82738.8	82720.4	100000	100000
	10	61872.6	61868.5	72797.6	72800.6	81015.1	81022.1	100000	100000
316228	7	225867	225885	253106	253126	272777	272777	316189	316189
	8	215371	215345	245292	245264	267203	267230	316226	316225
	9	205281	205238	237632	237629	261643	261643	316228	316227
	10	195659	195648	230206	230194	256193	256151	316228	316227
1000000	7	713557	713548	799671	799696	861789	861782	999609	999612
	8	681023	681032	775639	775606	844923	844898	999980	999979
	9	649152	649150	751456	751392	827385	827345	999999	999999
	10	618726	618752	727976	727961	810151	810162	1e+06	1e+06
Observed library diversity is based on averages from 100 simulation runs.
