# Supplementary material for: Biomathematical Description of Synthetic Peptide Libraries
Source: PLoS One. 2015 Jun 4;10(6):e0129200. doi: 10.1371/journal.pone.0129200 (PMC4456392; doi:10.1371/journal.pone.0129200)
Supplement: S4 Table — (XLS) [file pone.0129200.s009.xls]

## Sheet: Sheet1
S4 Table. Variances of peptide diversity for different library sizes N under four library schemes.
N	k	NNN		NNK/S		NNB		20/20
		Exp.	Obs.	Exp.	Obs.	Exp.	Obs.	Exp.	Obs.
10000	7	2054.6	2026.43	1595.72	1537.19	1197.52	1069.21	0.04	0.09
	8	2189.1	2192.64	1739.9	1670.48	1326.8	1314.22	0	0
	9	2296.53	2338.82	1867.68	1682.03	1447.17	1317.71	0	0
	10	2380.04	2088.5	1980.27	2213.82	1559.06	1831.37	0	0
31622.8	7	6465.33	6539.01	5046.88	4242.51	3754.64	4489.71	0.39	0.27
	8	6885.84	7526.29	5502.11	5992.65	4158.98	3783.98	0	0
	9	7221.22	7623.67	5906.17	5303.88	4535.29	4762.18	0	0
	10	7480.99	6893.42	6262.2	5791.51	4884.81	4564.72	0	0
100000	7	20419.1	19807.4	15966.7	15161.7	11845	11374.5	3.91	4.3
	8	21738.3	19810.3	17399.5	19313.6	13115.1	12104.8	0	0.18
	9	22794.3	20270.2	18676.8	19134.7	14300.7	18030.5	0	0
	10	23611.4	23954.9	19802.7	16990.4	15401.6	18344	0	0
316228	7	64606.2	49532.4	50562.9	44056.8	37492.2	41781.2	39.07	39.64
	8	68709.4	84265	55026.2	49145.9	41438.7	39691.5	1.31	2.09
	9	72040.9	66343.8	59061.7	64610	45181.6	35111.2	0	0.13
	10	74620.5	86011.6	62621.7	57106.1	48658.8	37666.3	0	0
1000000	7	204954	230626	160601	117657	119305	101955	390.2	470.24
	8	217280	209734	174049	133598	131038	126377	17.48	23.36
	9	227774	215835	186772	176358	142837	130809	0	0.98
	10	235925	201752	198027	245600	153827	115740	0	0.03
Expected variances are based on equation (5), observed variances are based on 100 simulation runs each.
