# Supplementary material for: Biomathematical Description of Synthetic Peptide Libraries
Source: PLoS One. 2015 Jun 4;10(6):e0129200. doi: 10.1371/journal.pone.0129200 (PMC4456392; doi:10.1371/journal.pone.0129200)
Supplement: S6 Table — (XLS) [file pone.0129200.s011.xls]

## Sheet: Sheet1
S6 Table. PeLiCa vs GLUE-IT comparison of peptide diversity/expected number of distinct amino acid variants in hexapeptides.
	Library Size (N)	Ten Million (1E+08)	Hundred Million (1E+09)	One Billion (1E+10)
Scheme	Software
NNN	GLUE-IT	6206000	29700000	57700000
	PeLiCa	6205800	29696000	57705000
NNB	GLUE-IT	7296000	33450000	59610000
	PeLiCa	7292500	33447000	59612000
NNK/S	GLUE-IT	6918000	33470000	61160000
	PeLiCa	6917900	33468000	61165000
