# Supplementary material for: Biomathematical Description of Synthetic Peptide Libraries
Source: PLoS One. 2015 Jun 4;10(6):e0129200. doi: 10.1371/journal.pone.0129200 (PMC4456392; doi:10.1371/journal.pone.0129200)
Supplement: S7 Table — (XLS) [file pone.0129200.s012.xls]

## Sheet: Sheet1
S7 Table. PeLiCa vs GLUE-IT comparison of Coverage/Completeness of hexapeptides under different library schemes and library sizes.
	Library Size (N)	Ten Million (1E+08)	Hundred Million (1E+09)	One Billion (1E+10)
Scheme	Software
NNN	GLUE-IT	0.09697	0.114	0.1081
	PeLiCa	0.09697	0.114	0.10809
NNB	GLUE-IT	0.464	0.5226	0.5229
	PeLiCa	0.46401	0.52261	0.52294
NNK/S	GLUE-IT	0.9016	0.9314	0.9557
	PeLiCa	0.90163	0.93144	0.9557
